# Supplementary material for: Bankline detection of GF-3 SAR images based on shearlet
Source: PeerJ Comput Sci. 2021 Dec 22;7:e611. doi: 10.7717/peerj-cs.611 (PMC8725670; doi:10.7717/peerj-cs.611)
Supplement: Supplemental Information 1 — Based on the excellent multi-scale, directionality and the optimal sparsity of the shearlet, a bankline detection program based on shearlet is proposed. Firstly, we use non-local means filter to preprocess GF-3 SAR image, so as to reduce the interference of speckle on bankline detection. Secondly, shearlet is used to detect the bankline of the image. Finally, morphological processing is used to refine the bankline and further eliminate the false bankline caused by the speckle, so as to obtain the ideal bankline detection results. Experimental results show that the proposed method can effectively overcome the interference of speckle, and can detect the bankline information of GF-3 SAR image completely and smoothly. [file peerj-cs-07-611-s001.zip › Bankline Detection Code/Continuous Shearlet Transform/CSHRMgetContRidgeSystem.m]

function contShearletSystem = CSHRMgetContRidgeSystem(rows,cols,waveletEffSupp,gaussianEffSupp,scalesPerOctave,shearLevel,alpha,scales)
% CSHRMgetContRidgeSystem Construct a system of complex-valued shearlets to detect ridges in a 2D grayscale image.
% 
% Usage (optional parameters are enclosed in angle brackets):
% 
%  contShearletSystem = CSHRMgetContRidgeSystem(rows,cols,<waveletEffSupp>,<gaussianEffSupp>,<scalesPerOctave>,<shearLevel>,<alpha>,<scales>)
% 
% Example:
% 
%  img = double(imread('barbara.jpg'));
%  shearletSystem = CSHRMgetContRidgeSystem(size(img,1),size(img,2));
%  ridges = CSHRMgetRidges(img,shearletSystem);
%  imshow(CSHRMgetOverlay(img,ridges));
% 
% See also: CSHRMgetRidges

    if (nargin < 3), waveletEffSupp = min([rows,cols])/7; end
    if (nargin < 4), gaussianEffSupp = min([rows,cols])/20; end
    if (nargin < 5), scalesPerOctave = 2; end
    if (nargin < 6), shearLevel = 3; end
    if (nargin < 7), alpha = 0.5; end
    if (nargin < 8), scales = 1:(scalesPerOctave*3.5); end
   
    nOris = 2^shearLevel+2;
    nShearlets = length(scales)*nOris*2;
    shearlets = zeros(rows,cols,nShearlets);
    [~,coneh,~] = CSHRMgetConeOris(shearLevel);


    for j = 1:length(scales)
        scale = scales(j);
        for offOrigin = [1,0]
             for ori = 1:nOris        
                shearlet = CSHRMgetContShearlet(rows,cols,waveletEffSupp,gaussianEffSupp,scalesPerOctave,shearLevel,alpha,offOrigin,scale,ori);
                shearlet = real(fftshift(ifft2(ifftshift(shearlet))));        

                if ismember(ori,coneh)
                    shearlet = hilbert(shearlet);
                else
                    shearlet = hilbert(shearlet')';
                end
                if ori == 1
                    normalizationFactor = sum(sum(abs(real(shearlet))));

                    shearlet = shearlet/normalizationFactor;

                    centerRidge = real(shearlet(floor(end/2)+1,(floor(end/2)+1):end));
                    positiveWidths(2*(j-1)+1 + offOrigin) = (find(centerRidge < 0,1,'first')-2+offOrigin)*2+(1-offOrigin);
                    for k = offOrigin:((max(positiveWidths((1+offOrigin):2:(end-1+offOrigin)))-1+offOrigin)/2)
                        expectedCoeffs(2*k+(1-offOrigin),j) = sum(sum(real(shearlet(:,(floor(end/2)+1-k):(floor(end/2)+(1-offOrigin)+k)))));
                    end
                else
                    shearlet = shearlet/normalizationFactor;
                end   
                shearlets(:,:,2*nOris*(j-1)+2*(ori-1)+1+offOrigin) = fftshift(fft2(ifftshift(shearlet)));
            end
        end
    end
    contShearletSystem = struct('shearlets',shearlets,'size',[rows,cols],'waveletEffSupp',waveletEffSupp,'gaussianEffSupp',gaussianEffSupp,'scalesPerOctave',scalesPerOctave,'shearLevel',shearLevel,'scales',scales,'nShearlets',nShearlets,'alpha',alpha,'detectRidges',1,'positiveWidths',positiveWidths, 'expectedCoeffs',expectedCoeffs);
end

%  Copyright (c) 2016. Rafael Reisenhofer
%
%  Part of CoShREM Toolbox v1.1
%  Built Mon, 11/01/2016
%  This is Copyrighted Material
