# Supplementary material for: Bankline detection of GF-3 SAR images based on shearlet
Source: PeerJ Comput Sci. 2021 Dec 22;7:e611. doi: 10.7717/peerj-cs.611 (PMC8725670; doi:10.7717/peerj-cs.611)
Supplement: Supplemental Information 1 — Based on the excellent multi-scale, directionality and the optimal sparsity of the shearlet, a bankline detection program based on shearlet is proposed. Firstly, we use non-local means filter to preprocess GF-3 SAR image, so as to reduce the interference of speckle on bankline detection. Secondly, shearlet is used to detect the bankline of the image. Finally, morphological processing is used to refine the bankline and further eliminate the false bankline caused by the speckle, so as to obtain the ideal bankline detection results. Experimental results show that the proposed method can effectively overcome the interference of speckle, and can detect the bankline information of GF-3 SAR image completely and smoothly. [file peerj-cs-07-611-s001.zip › Bankline Detection Code/Continuous Shearlet Transform/CSHRMsheardec.m]

function coeffs = CSHRMsheardec(X,contShearletSystem)
% CSHRMsheardec Compute a 2D complex-valued shearlet transform.
% 
% Usage:
% 
%  coeffs = CSHRMsheardec(X,contShearletSystem)
% 
% Example:
% 
%  img = double(imread('lena.jpg'));
%  shearletSystem = CSHRMgetContEdgeSystem(size(img,1),size(img,2));
%  coeffs CSHRMsheardec(img,shearletSystem);
% 
% 
% See also: CSHRMgetContEdgeSystem, CSHRMgetContRidgeSystem

    X = fftshift(fft2(ifftshift(X)));
    coeffs = zeros(contShearletSystem.size(1),contShearletSystem.size(2),contShearletSystem.nShearlets);

    for k = 1:contShearletSystem.nShearlets
        coeffs(:,:,k) = conj(fftshift(ifft2(ifftshift(X.*conj(contShearletSystem.shearlets(:,:,k))))));
    end
end

%  Copyright (c) 2016. Rafael Reisenhofer
%
%  Part of CoShREM Toolbox v1.1
%  Built Mon, 11/01/2016
%  This is Copyrighted Material
