# Supplementary material for: Bankline detection of GF-3 SAR images based on shearlet
Source: PeerJ Comput Sci. 2021 Dec 22;7:e611. doi: 10.7717/peerj-cs.611 (PMC8725670; doi:10.7717/peerj-cs.611)
Supplement: Supplemental Information 1 — Based on the excellent multi-scale, directionality and the optimal sparsity of the shearlet, a bankline detection program based on shearlet is proposed. Firstly, we use non-local means filter to preprocess GF-3 SAR image, so as to reduce the interference of speckle on bankline detection. Secondly, shearlet is used to detect the bankline of the image. Finally, morphological processing is used to refine the bankline and further eliminate the false bankline caused by the speckle, so as to obtain the ideal bankline detection results. Experimental results show that the proposed method can effectively overcome the interference of speckle, and can detect the bankline information of GF-3 SAR image completely and smoothly. [file peerj-cs-07-611-s001.zip › Bankline Detection Code/CSHRMgetEdges.m]

function [edges,tangentOrientations] = CSHRMgetEdges(img,shearletSystem,minContrast,offset,scalesUsedForPivotSearch)
% CSHRMgetEdges Compute the complex shearlet-based edge measure of a 2D grayscale image.
% 
% Usage (optional parameters are enclosed in angle brackets):
% 
%  [edges,tangentOrientations] = CSHRMgetEdges(img,sys,<minContrast>,<offset>,<scalesUsedForPivotSearch>)
% 
% Input:
%
%                       img: 2D grayscale image.
%                       sys: A complex shearlet system. Can be constructed using CSHRMgetContEdgeSystem.
%               minContrast: (optional) Specifies the minimal contrast between two neighboring regions 
%                            such that an edge will be detected. Default: max(imag(coeffs,[],3))/50;
%                    offset: (optional) Determines the difference in octaves between the scales of even-symmetric shearlets and 
%                            odd-symmetric shearlets used to compute the complex shearlet-based edge measure. Default: 1.
%  scalesUsedForPivotSearch: (optional) Specifies on which scales the pivot shearlet (i.e. the even-symmetric shearlet associated
%                            with the largest coefficient), determining the detected orientation and the normalization constant,
%                            will be searched for. Possible values: 'all','highest','lowest' and every subset of 1:size(coeffs,3).
%                            Default: 'all'.
% 
% Output:
% 
%                edges: The complex shearlet-based edge measure computed each pixel of the analyzed image. The values are ranging
%                       from 0 to 1. 
%  tangentOrientations: Approximations of the local tangent orientations with values ranging from 0? to 180?.
% 
% Example:
% 
%  img = double(imread('lena.jpg'));
%  shearletSystem = CSHRMgetContEdgeSystem(size(img,1),size(img,2));
%  [edges,tangentOrientations] = CSHRMgetEdges(img,shearletSystem);
%  imshow(CSHRMgetOverlay(img,edges));
% 
% 
% See also: CSHRMgetRidges, CSHRMgetContEdgeSystem
    
    if (nargin < 3), minContrast = (max(img(:)) - min(img(:)))/50; end
    if (nargin < 4), offset = 1; end
    if (nargin < 5), scalesUsedForPivotSearch = 'all'; end
    
    coeffs = CSHRMsheardec(img,shearletSystem);
    

    
    nOrientations = (2^shearletSystem.shearLevel+2);
    offset = floor(offset*shearletSystem.scalesPerOctave);
    coeffs = reshape(coeffs,size(coeffs,1),size(coeffs,2),nOrientations,size(coeffs,3)/(nOrientations));
    coeffs = cat(3,coeffs,zeros(size(coeffs)));
    
    %% compute coefficients of second semi-circle, this ensures that the edge is always detected within the darker region
    [~,coneh,~] = CSHRMgetConeOris(shearletSystem.shearLevel);
        
    for ori = 1:(size(coeffs,3)/2)
        if ismember(ori,coneh)
            coeffs(:,:,ori+size(coeffs,3)/2,:) = circshift(-coeffs(:,:,ori,:),[-1,0,0,0]);
        else
            if ori > max(coneh)
                coeffs(:,:,ori+size(coeffs,3)/2,:) = circshift(-coeffs(:,:,ori,:),[0,1,0,0]);
            else
                coeffs(:,:,ori+size(coeffs,3)/2,:) = circshift(-coeffs(:,:,ori,:),[0,-1,0,0]);
            end       
        end            
    end
    nOrientations = 2*nOrientations;
    
    
    ci = imag(coeffs(:,:,:,(offset+1):end));
    cr = abs(real(coeffs(:,:,:,1:(end-offset))));

    if ischar(scalesUsedForPivotSearch)
        switch scalesUsedForPivotSearch
            case 'all'
                scalesUsedForPivotSearch = 1:size(ci,4);
            case 'highest'
                scalesUsedForPivotSearch = size(ci,4);
            case 'lowest'
                scalesUsedForPivotSearch = 1;
            otherwise
                warning('scalesUsedForPivotSearch string not recognized, default value "all" is applied');
                scalesUsedForPivotSearch = 1:size(ci,4);                    
        end
    else
        scalesUsedForPivotSearch = scalesUsedForPivotSearch - offset;
        if sum(scalesUsedForPivotSearch < 1) || sum(scalesUsedForPivotSearch > size(ci,4))
            error('at least one entry in scalesUsedForPivotSearch is smaller than offset or larger than length(shearletSystem.scales)');
        end
    end

    ciPivot = ci(:,:,:,scalesUsedForPivotSearch);
    [~,maxPivot] = max(reshape(ciPivot,size(ciPivot,1),size(ciPivot,2),size(ciPivot,3)*size(ciPivot,4)),[],3);
    pivotOris = mod(maxPivot-1,nOrientations)+1;
    pivotScales = scalesUsedForPivotSearch(fix((maxPivot-1)/nOrientations)+1);    


    [edges,tangentOrientations] = CSHRMgetEdgesAndTangentOrientationsMex(cr,ci,uint16(pivotOris),uint16(pivotScales),shearletSystem.shearLevel,minContrast);

    tangentOrientations(tangentOrientations >= 1) = CSHRMmapOrientationsToAngles(tangentOrientations(tangentOrientations >= 1),shearletSystem.shearLevel);
end


%  Copyright (c) 2016. Rafael Reisenhofer
%
%  Part of CoShREM Toolbox v1.1
%  Built Mon, 11/01/2016
%  This is Copyrighted Material
