# Supplementary material for: Bankline detection of GF-3 SAR images based on shearlet
Source: PeerJ Comput Sci. 2021 Dec 22;7:e611. doi: 10.7717/peerj-cs.611 (PMC8725670; doi:10.7717/peerj-cs.611)
Supplement: Supplemental Information 1 — Based on the excellent multi-scale, directionality and the optimal sparsity of the shearlet, a bankline detection program based on shearlet is proposed. Firstly, we use non-local means filter to preprocess GF-3 SAR image, so as to reduce the interference of speckle on bankline detection. Secondly, shearlet is used to detect the bankline of the image. Finally, morphological processing is used to refine the bankline and further eliminate the false bankline caused by the speckle, so as to obtain the ideal bankline detection results. Experimental results show that the proposed method can effectively overcome the interference of speckle, and can detect the bankline information of GF-3 SAR image completely and smoothly. [file peerj-cs-07-611-s001.zip › Bankline Detection Code/CSHRMgetRidges.m]

function [ridges,tangentOrientations,widths,heights] = CSHRMgetRidges(img,shearletSystem,minContrast,offset,onlyPositiveOrNegativeRidges)
% CSHRMgetRidges Compute the complex shearlet-based ridge measure of a 2D grayscale image.
% 
% Usage (optional parameters are enclosed in angle brackets):
% 
%  [ridges,tangentOrientations,widths,heights] = CSHRMgetRidges(img,sys,<minContrast>,<offset>,<scalesUsedForPivotSearch>)
% 
% Input:
%
%                           img: 2D grayscale image.
%                           sys: A complex shearlet system. Can be constructed using CSHRMgetContRidgeSystem.
%                   minContrast: (optional) Specifies the minimal contrast between a ridge and its background for the ridge to be detected. Default:                             
%                        offset: (optional) Determines the difference in octaves between the scales of odd-symmetric shearlets and 
%                                even-symmetric shearlets used to compute the complex shearlet-based ridge measure. Default: 1.
%  onlyPositiveOrNegativeRidges: (optional) If set to 1, only positive ridges are detected. If set to -1, only negative ridges are detected.
%  
% 
% Output:
% 
%               ridges: The complex shearlet-based ridge measure computed each pixel of the analyzed image. The values are ranging
%                       from 0 to 1. 
%  tangentOrientations: Approximations of the local tangent orientations with values ranging from 0? to 180?.
%               widths: Width-estimates of the detected ridges in pixels. 
%              heights: Heigh-estimates of the detected ridges.
% Example:
% 
%  img = double(imread('lena.jpg'));
%  shearletSystem = CSHRMgetContRidgeSystem(size(img,1),size(img,2));
%  [ridges,tangentOrientations,widths,heights] = CSHRMgetRidges(img,shearletSystem);
%  imshow(CSHRMgetOverlay(img,ridges));
% 
% 
% See also: CSHRMgetEdges, CSHRMgetContRidgeSystem    
    if (nargin < 3), minContrast = (max(img(:)) - min(img(:)))/30; end
    if (nargin < 4), offset = 1; end
    if (nargin < 5), onlyPositiveOrNegativeRidges = 0; end
    
    coeffs = CSHRMsheardec(img,shearletSystem);
    offset = floor(offset*shearletSystem.scalesPerOctave);
    nOrientations = 2*(2^shearletSystem.shearLevel+2);
    coeffs = reshape(coeffs,size(coeffs,1),size(coeffs,2),nOrientations,size(coeffs,3)/(nOrientations));

    ci = abs(imag(coeffs(:,:,:,1:(end-offset))));
    cr = real(coeffs(:,:,:,(1+offset):end));
    
    [~,maxPivot] = max(reshape(abs(cr),size(cr,1),size(cr,2),size(cr,3)*size(cr,4)),[],3);
    pivotOris = mod(maxPivot-1,nOrientations)+1;
    pivotScales = fix((maxPivot-1)/nOrientations)+1;    

    positiveWidths = uint16(shearletSystem.positiveWidths((offset*2+1):end));
    expectedCoeffs = shearletSystem.expectedCoeffs(1:max(positiveWidths),(offset+1):end);
    
    [ridges,tangentOrientations,widths,heights] = CSHRMgetRidgesAndTangentOrientationsMex(cr,ci,uint16(pivotOris),uint16(pivotScales),positiveWidths,expectedCoeffs,shearletSystem.shearLevel,minContrast);
    tangentOrientations(tangentOrientations >= 0) = CSHRMmapOrientationsToAngles(tangentOrientations(tangentOrientations >= 0),shearletSystem.shearLevel);

    if onlyPositiveOrNegativeRidges == 1
        ridges = ridges.*(heights > 0);
    elseif onlyPositiveOrNegativeRidges == -1
        ridges = ridges.*(heights < 0);
    end
    
    helpIndexes = ridges<eps;
    tangentOrientations(helpIndexes) = -1;
    widths(helpIndexes) = 0;
    heights(helpIndexes) = 0;
    
end


%  Copyright (c) 2016. Rafael Reisenhofer
%
%  Part of CoShREM Toolbox v1.1
%  Built Mon, 11/01/2016
%  This is Copyrighted Material
