# Supplementary material for: Bankline detection of GF-3 SAR images based on shearlet
Source: PeerJ Comput Sci. 2021 Dec 22;7:e611. doi: 10.7717/peerj-cs.611 (PMC8725670; doi:10.7717/peerj-cs.611)
Supplement: Supplemental Information 1 — Based on the excellent multi-scale, directionality and the optimal sparsity of the shearlet, a bankline detection program based on shearlet is proposed. Firstly, we use non-local means filter to preprocess GF-3 SAR image, so as to reduce the interference of speckle on bankline detection. Secondly, shearlet is used to detect the bankline of the image. Finally, morphological processing is used to refine the bankline and further eliminate the false bankline caused by the speckle, so as to obtain the ideal bankline detection results. Experimental results show that the proposed method can effectively overcome the interference of speckle, and can detect the bankline information of GF-3 SAR image completely and smoothly. [file peerj-cs-07-611-s001.zip › Bankline Detection Code/Example Scripts/CSHRMEdgeDetectionExample2.m]

%Example of edge detection using the complex shearlet-based edge measure.

% img = imread('churchandcapitol.bmp');
% img = double(rgb2gray(img));

% img1=double(imread('C:\Users\Donl\Desktop\¶ÌÊ±¼äÄÚ²»»áÔÙ¿´µÄ¶«Î÷\aaa.tif'));
% img1=double(imread('C:\Users\Donl\Desktop\bbb.tif'));
% img=double(imread('D:\ÒÆ¶¯Ó²ÅÌÊý¾Ý±¸·Ý\Î÷°²µØÇøSARÓ°Ïñ·ùÖµºÍÇ¿¶È8Î»\GF3_KAS_FSII_006754_E108.8_N34.6_20171121_L1A_HHHV_L10002785932\pwr_8bit.tif'));

% result = imread('e.png'); % Õý³£ÊäÈë¼°×ª¶þÖµÍ¼Ïñ
% img=rgb2gray(result);


img1 = imread('e5.png'); %ÓÃºÏ³ÉµÄ¼ÓÔÆÍ¼×ª¶þÖµÍ¼Ïñ
img2 = imread('d2.jpg');
[result,I_R,I_G,I_B]=cloud(img1,img2);
img=rgb2gray(result);

% img = frost(img);

% img=img(28700:29000,8180:8480);
% % img=img(9050:9300,5550:5800);
% % % img=img(12700:14000,13400:14700);%Î÷°²Í¼½ØÈ¡µÄ²¿·Ö
% img1=img1(600:850,350:600); %×îÏÂ±ß
% img1=img1(350:600,350:600); %ÖÐ¼ä1
% img1=img1(251:470,321:540); %Î»ÖÃºÏÊÊµ«ÊÇÃ»ÓÐÏÔÊ¾×ó²à±ßÔµ
% img1=img1(220:470,290:540);  %Î»ÖÃºÏÊÊ µ«ÊÇÃ»ÓÐÏÔÊ¾ÉÏ²à±ßÔµ
% img1=img1(230:480,290:540);  %Î»ÖÃºÏÊÊ µ«ÊÇ±ßÔµÏÔÊ¾²»È«
% img1=img1(275:475,330:530);  %Ò»¸±±È½ÏºÃµÄ±ßÔµÎ»ÖÃ  ¿í¶È200X200
% img1=img1(25:275,340:590); %³ýÁË±ßÔµÒÔÍâµÄÆäËûÇøÓòÓÐ¶îÍâµÄÔëÉù£¬µ«Ð§¹û»¹²»´í ¿í¶È250X250
% img1=img1(300:550,180:430); 

% img=img1;
% img=(log(img1+1));
%% system parameters ÏµÍ³²ÎÊý
rows = size(img,1);
cols = size(img,2);
waveletEffSupp = 70;
% waveletEffSupp = 170;
gaussianEffSupp = 25;
% gaussianEffSupp = 150;

scalesPerOctave = 2;

shearLevel = 3; %i.e. 2^shearLevel different orientations on each scale
% shearLevel = 6;

alpha = 0.5;
% alpha = 1;

octaves = 3.5;

computeSys = 1;

%% edge detection parameters ±ßÔµ¼ì²â²ÎÊý
minimalContrast = 9; %×îÐ¡¶Ô±È¶È %Õâ¸öÖµÔ½´ó£¬±ßÔµÔ½Ä£ºý£¬Í¬Ê±ÖÜÎ§µÄÔëÉùÒ²Ô½Ð¡
% minimalContrast = 0.055; 

offset = 1; %in octaves

%% thinning parameters Ï¸»¯²ÎÊý
thinningThreshold = 0.2;

%% edge detection ±ßÔµ¼ì²â
if computeSys
    complexShearletSystem = CSHRMgetContEdgeSystem(rows,cols,waveletEffSupp,gaussianEffSupp,scalesPerOctave,shearLevel,alpha,1:floor(octaves*scalesPerOctave));
end;

[edges,orientations] = CSHRMgetEdges(img,complexShearletSystem,minimalContrast,offset);
edges=exp(edges)-1;
% edgesThinned = CSHRMthinToLines(edges,thinningThreshold);


%²âÊÔOTSUËã·¨
level = graythresh(edges);  
a=im2bw(edges,level); 
edgesThinned = CSHRMthinToLines(a,thinningThreshold);
%

% orientationsThinned = orientations;
% orientationsThinned(~edgesThinned) = -1;
% oriRgb = CSHRMrgbFromOrientations(orientationsThinned);
% overlayRgb = CSHRMgetOverlay(img,edges);


% for i = 1:rows
%     for j = 1:cols
%         if (edges(i,j) > 0.03 && edges(i,j) < 0.1)||(edges(i,j) > 0.11 && edges(i,j) < 0.16)
% %         if edges(i,j)>0.14
%             edges(i, j) = 1;
%         else
%             edges(i,j) = 0;
%         end
%     end
% end

figure;  
imshow(result);


figure;
imshow(edges);

figure;
imshow(edgesThinned);
% ãÐÖµ³ýÈ¥¶Ì±ßÔµ
% minComponentLength =450;%UÐÍºÓÁ÷µÄÍ¼×¨ÓÃ

% minComponentLength =238;%¹È¸èµØÍ¼½¨ÖþÎïÍ¼×¨ÓÃ
minComponentLength =258;%¹È¸èµØÍ¼ÇÅÁºÍ¼×¨ÓÃ

components = bwconncomp(edgesThinned);
for k = 1:components.NumObjects
    if length(components.PixelIdxList{k}) < minComponentLength
        edgesThinned(components.PixelIdxList{k}) = 0;
    end
end


% figure;
% image(oriRgb);
% axis equal;
% axis tight;
% axis off;
% title('Thinned tangent orientations');
% 
% figure;
% image(overlayRgb);
% axis equal;
% axis tight;
% axis off;
% title('Overlay');
% 
% figure;
% subplot(1,2,1);
% imagesc(img);
% axis equal;
% axis tight;
% title('Original image');
% 
% axis off;
% colormap gray;
% subplot(1,2,2);
% imagesc(edges);
% axis equal;
% axis tight;
% axis off;
% title('Edge measure');


% figure;
% axis off;
% colormap gray;
% imagesc(edges);
% axis equal;
% axis tight;
% axis off;

figure;
axis off;
colormap gray;
imagesc(edgesThinned);
axis equal;
axis tight;
axis off;

%  Copyright (c) 2016. Rafael Reisenhofer
%
%  Part of CoShREM Toolbox v1.1
%  Built Mon, 11/01/2016
%  This is Copyrighted Material
