# Supplementary material for: Bankline detection of GF-3 SAR images based on shearlet
Source: PeerJ Comput Sci. 2021 Dec 22;7:e611. doi: 10.7717/peerj-cs.611 (PMC8725670; doi:10.7717/peerj-cs.611)
Supplement: Supplemental Information 1 — Based on the excellent multi-scale, directionality and the optimal sparsity of the shearlet, a bankline detection program based on shearlet is proposed. Firstly, we use non-local means filter to preprocess GF-3 SAR image, so as to reduce the interference of speckle on bankline detection. Secondly, shearlet is used to detect the bankline of the image. Finally, morphological processing is used to refine the bankline and further eliminate the false bankline caused by the speckle, so as to obtain the ideal bankline detection results. Experimental results show that the proposed method can effectively overcome the interference of speckle, and can detect the bankline information of GF-3 SAR image completely and smoothly. [file peerj-cs-07-611-s001.zip › Bankline Detection Code/Example Scripts/CSHRMGUIExample.m]

%Quick tutorial demonstrating the capabilities of the CoShREM GUI.

CSHRMGUI;
uiwait(msgbox('Welcome to the CoShREM GUI! These message boxes will guide you through a quick tutorial. To get to the next step, just click OK!','CoShREM'));
uiwait(msgbox('First, you can open any image you want to process by clicking: File -> Open Image ...','CoShREM'));
uiwait(msgbox('Now, click "detect" to construct a complex-valued shearlet system and to compute the complex-shearlet based edge mesaure.','CoShREM'));
uiwait(msgbox('The right axes now visualizes the complex shearlet-based edge measure. You can also visualize the detected local tangent orientations and curvatures by clicking the buttons in the middle of the window.','CoShREM'));
uiwait(msgbox('The parameters to the lower left specify the complex shearlet system, while the parameter to the lower right specify the edge/ridge detection process.','CoShREM'));
uiwait(msgbox('If you want to detect ridges instead of edges, just change the value "Edges" to "Ridges" in the corresponding dropdown element and click "Detect" again.','CoShREM'));


%  Copyright (c) 2016. Rafael Reisenhofer
%
%  Part of CoShREM Toolbox v1.1
%  Built Mon, 11/01/2016
%  This is Copyrighted Material
