# Supplementary material for: Bankline detection of GF-3 SAR images based on shearlet
Source: PeerJ Comput Sci. 2021 Dec 22;7:e611. doi: 10.7717/peerj-cs.611 (PMC8725670; doi:10.7717/peerj-cs.611)
Supplement: Supplemental Information 1 — Based on the excellent multi-scale, directionality and the optimal sparsity of the shearlet, a bankline detection program based on shearlet is proposed. Firstly, we use non-local means filter to preprocess GF-3 SAR image, so as to reduce the interference of speckle on bankline detection. Secondly, shearlet is used to detect the bankline of the image. Finally, morphological processing is used to refine the bankline and further eliminate the false bankline caused by the speckle, so as to obtain the ideal bankline detection results. Experimental results show that the proposed method can effectively overcome the interference of speckle, and can detect the bankline information of GF-3 SAR image completely and smoothly. [file peerj-cs-07-611-s001.zip › Bankline Detection Code/Example Scripts/NLmeansfilter.m]

function [ output ] = NLmeansfilter( input,t,f,h )
%NLMEANSFILTER Summary of this function goes here
%   Detailed explanation goes here      

[m n]=size(input); %t:ËÑË÷¿ò°ë¾¶£»f:ÏàËÆ¿ò°ë¾¶£»h:ÂË²¨ÆµÂÊ°Ù·Ö±È 
Output=zeros(m,n); 
input2 = padarray(input,[f f],'symmetric'); 
%½«±ßÔµ¶Ô³ÆÕÛµþÉÏÈ¥  % f :¼Ó¿íµÄ¿í¶ÈÖµ 
kernel = make_kernel(f); %¼ÆËãµÃµ½Ò»¸ö¸ßË¹ºË£¬ÓÃÓÚºóÐøµÄ¼ÆËã 
kernel = kernel / sum(sum(kernel)); %sum£º¶Ô¾ØÕókµÄÃ¿Ò»ÁÐÇóºÍ£¬k±íÊ¾¾ØÕókµÄ×ÜºÍ 
h=h*h; 
for i=1:m 
    for j=1:n 
        i1 = i+ f;
        j1 = j+ f;
        W1= input2(i1-f:i1+f , j1-f:j1+f);
        wmax=0; 
        average=0; 
        sweight=0;
        rmin = max(i1-t,f+1); %È·¶¨ÏàËÆ¿òµÄ±ß³¤£¬ÆäÊµ¿ÉÒÔÔÚ´úÈëÊý¾ÝµÄÊ±ºò¾ÍÉèÖÃËÑË÷¿òºÍ±ß½ç¿ò±ß³¤µÄ´óÐ¡¹ØÏµ£¬¾Í²»ÓÃÇó×î´ó×îÐ¡ÖµÁË
        rmax = min(i1+t,m+f); %Õâ¶ÎÖ÷ÒªÊÇ¿ØÖÆ²»³¬³öË÷ÒýÖµ 
        smin = max(j1-t,f+1); 
        smax = min(j1+t,n+f); 
        for r=rmin:1:rmax 
            for s=smin:1:smax 
                if(r==i1 && s==j1) continue; end; 
                W2= input2(r-f:r+f , s-f:s+f); 
                d = sum(sum(kernel.*(W1-W2).*(W1-W2))); 
                w=exp(-d/h); 
                if w>wmax 
                    wmax=w; 
                end
                sweight = sweight + w; 
                average = average + w*input2(r,s); 
            end
        end
        average = average + wmax*input2(i1,j1); 
        sweight = sweight + wmax; 
        if sweight > 0 
            output(i,j) = average / sweight; 
        else
            output(i,j) = input(i,j); 
        end
    end
end
end

function [kernel] = make_kernel(f)            %ÕâÊÇÒ»¸ö¸ßË¹ºË   
kernel=zeros(2*f+1,2*f+1); 
for d=1:f 
    value= 1 / (2*d+1)^2 ; 
    for i=-d:d 
        for j=-d:d 
            kernel(f+1-i,f+1-j)= kernel(f+1-i,f+1-j) + value ; 
        end
    end
end
kernel = kernel ./ f;
end
