# Supplementary material for: Bankline detection of GF-3 SAR images based on shearlet
Source: PeerJ Comput Sci. 2021 Dec 22;7:e611. doi: 10.7717/peerj-cs.611 (PMC8725670; doi:10.7717/peerj-cs.611)
Supplement: Supplemental Information 1 — Based on the excellent multi-scale, directionality and the optimal sparsity of the shearlet, a bankline detection program based on shearlet is proposed. Firstly, we use non-local means filter to preprocess GF-3 SAR image, so as to reduce the interference of speckle on bankline detection. Secondly, shearlet is used to detect the bankline of the image. Finally, morphological processing is used to refine the bankline and further eliminate the false bankline caused by the speckle, so as to obtain the ideal bankline detection results. Experimental results show that the proposed method can effectively overcome the interference of speckle, and can detect the bankline information of GF-3 SAR image completely and smoothly. [file peerj-cs-07-611-s001.zip › Bankline Detection Code/Mex/CSHRMgetEdgesAndTangentOrientationsMex.cpp]

#include "mex.h"
#include "tmwtypes.h"

#if NAN_EQUALS_ZERO
#define IsNonZero(d) ((d)!=0.0 || mxIsNaN(d))
#else
#define IsNonZero(d) ((d)!=0.0)
#endif

#define CI(a,b,c,d) coeffsImag[(a-1) + (b-1)*nRows + (c-1)*nRows*nCols + (d-1)*nRows*nCols*nOris]
#define CR(a,b,c,d) coeffsReal[(a-1) + (b-1)*nRows + (c-1)*nRows*nCols + (d-1)*nRows*nCols*nOris]
#define PO(a,b) pivotOris[(a-1) + (b-1)*nRows]
#define PS(a,b) pivotScales[(a-1) + (b-1)*nRows]
#define E(a,b) edgeness[(a-1) + (b-1)*nRows]
#define O(a,b) orientations[(a-1) + (b-1)*nRows]

double fmax(double a, double b){
    return a > b ? a : b;
}
double fmin(double a, double b){
    return a < b ? a : b;
}
double fabs(double a){
    return a > 0.0 ? a : -a;
}

                  
//[edges,orientations] = CSHRMgetEdgesAndTangentOrientationsMex(coeffsReal,coeffsImag,pivotOris,pivotScales,shearLevel,minContrast)

void mexFunction(int nlhs,       mxArray *plhs[],
		 int nrhs, const mxArray *prhs[])
{
    const mwSize * dimsCoeffs;
    uint16_T nOris,nScales,nRows,nCols;
    uint16_T r,c,po,s,ps,oConeBorder1,oConeBorder2;
    uint16_T shearLevel;
    uint16_T * pivotOris, * pivotScales;
    double * coeffsReal,* coeffsImag;
    double * angles;
    double * edgeness,*orientations;
    double minContrast;
    double lci,rci,pci,pangle,lpangle,rpangle,rpci,lpci;
    int16_T *linc,*rinc;
    if (nrhs != 6) {
        mexErrMsgTxt("Six input arguments required.");
    } 
    // read input    
    coeffsReal = mxGetPr(prhs[0]);
    coeffsImag = mxGetPr(prhs[1]);
    pivotOris = (uint16_T *)mxGetData(prhs[2]);
    pivotScales = (uint16_T *)mxGetData(prhs[3]);
    shearLevel = mxGetPr(prhs[4])[0];
    minContrast = mxGetPr(prhs[5])[0];

    dimsCoeffs = mxGetDimensions(prhs[0]);
    nRows = dimsCoeffs[0];
    nCols = dimsCoeffs[1];
    nOris = dimsCoeffs[2];
    if(mxGetNumberOfDimensions(prhs[0]) > 3){
        nScales = dimsCoeffs[3];
    }else{
        nScales = 1;
    }
        
    oConeBorder1 = (1<<(shearLevel-2)) + 1;
    oConeBorder2 = nOris/2 - (1<<(shearLevel-2));
    linc = (int16_T *) malloc(nOris*sizeof(int16_T));
    rinc = (int16_T *) malloc(nOris*sizeof(int16_T));
    
    for(r = 0;r<nOris;r++){
        linc[r] = -1;
        rinc[r] = 1;
    }            
    
    linc[0] = nOris - 1; //first element
    linc[oConeBorder1] = -2; //oConeBorder1+1-1
    linc[oConeBorder2] = -2;
    linc[oConeBorder1 + nOris/2] = -2; //oConeBorder1+1-1
    linc[oConeBorder2 + nOris/2] = -2;
    
    rinc[nOris-1] = -nOris+1;
    rinc[oConeBorder1-1] = 2;
    rinc[oConeBorder2-1] = 2;
    rinc[oConeBorder1+nOris/2-1] = 2;
    rinc[oConeBorder2+nOris/2-1] = shearLevel == 2 ? -10 : 2;
    
    
    // create output
    
    plhs[0] = mxCreateDoubleMatrix(nRows,nCols,mxREAL);
    plhs[1] = mxCreateDoubleMatrix(nRows,nCols,mxREAL);
    
    
    edgeness = mxGetPr(plhs[0]);
    orientations = mxGetPr(plhs[1]);
    
       
    for(r = 1; r <= nRows;r++){        
        for(c = 1;c <= nCols;c++){
            // compute edgeness

            po = PO(r,c);
            ps = PS(r,c);
            pci = CI(r,c,po,ps);
            
            for(s = 1;s<=nScales;s++){
                E(r,c) = E(r,c) + fmin(CI(r,c,po,s),pci) - CR(r,c,po,s) - minContrast;
            }     
            E(r,c) = fmax(0.0,E(r,c))/(nScales*pci);            
            
            
            
            //compute orientation
            if(E(r,c) > 0.0){
                rpangle = lpangle = pangle = po-1;
                lpci = rpci = pci;
                lci = fmax(CI(r,c,po+linc[po-1],ps),0);
                rci = fmax(CI(r,c,po+rinc[po-1],ps),0);


                if ((po == oConeBorder1) || (po == oConeBorder2) || (po == oConeBorder1+nOris/2) || (po == oConeBorder2+nOris/2)){
                    rpci = fmax(CI(r,c,po+1,ps),0.0);
                    rci = fmin(rci,rpci);
                    rpangle = pangle + 1;
                }
                if ((po == oConeBorder1 + 1) || (po == oConeBorder2 + 1) || (po == oConeBorder1+nOris/2 + 1) || (po == oConeBorder2+nOris/2 + 1)){
                    lpci = fmax(CI(r,c,po-1,ps),0.0);
                    lci = fmin(lci,lpci);
                    lpangle = pangle - 1;
                }
                if (rci/rpci > lci/lpci){
                    lci = rpci*lci/lpci;
                    pangle = rpangle;
                    pci = rpci;
                }else{
                    rci = lpci*rci/rpci;
                    pangle = lpangle;
                    pci = lpci;
                }
            
    
                O(r,c) = pangle + (rci - lci)/(4*pci - 2*(rci + lci));
                //O(r,c) = pangle + (rci - lci)/(2*(pci - fmin(rci,lci)));
                if(O(r,c) < 0.0) O(r,c) = O(r,c) + nOris;
                if(O(r,c) >= nOris) O(r,c) = O(r,c) - nOris;
                if(O(r,c) >= (nOris)/2.0) O(r,c) = O(r,c) - nOris/2.0;
                O(r,c) = O(r,c) + 1;
            } else {
                O(r,c) = -1;
            }

                 
        }
    }
    delete [] rinc;
    delete [] linc;
}

/*Copyright (c) 2016. Rafael Reisenhofer
  Part of CoShREM Toolbox v1.1
  Built Mon, 11/01/2016
  This is Copyrighted Material*/
