# Supplementary material for: Bankline detection of GF-3 SAR images based on shearlet
Source: PeerJ Comput Sci. 2021 Dec 22;7:e611. doi: 10.7717/peerj-cs.611 (PMC8725670; doi:10.7717/peerj-cs.611)
Supplement: Supplemental Information 1 — Based on the excellent multi-scale, directionality and the optimal sparsity of the shearlet, a bankline detection program based on shearlet is proposed. Firstly, we use non-local means filter to preprocess GF-3 SAR image, so as to reduce the interference of speckle on bankline detection. Secondly, shearlet is used to detect the bankline of the image. Finally, morphological processing is used to refine the bankline and further eliminate the false bankline caused by the speckle, so as to obtain the ideal bankline detection results. Experimental results show that the proposed method can effectively overcome the interference of speckle, and can detect the bankline information of GF-3 SAR image completely and smoothly. [file peerj-cs-07-611-s001.zip › Bankline Detection Code/Util/yapuls.m]

function puls = yapuls(npuls)
% \manchap
%
% Pulsation vector
%
% \mansecSyntax
%
% puls = yapuls(npuls)
%
% \mansecDescription
%
% \libfun{yapuls} returns a pulsation vector \libvar{puls} of size
% \libvar{npuls} which is the concatenation of two subvectors whose
% elements are respectively in  $[0,\pi)$ and $[-\pi,0)$.  Useful function
% when computing wavelets directly in the Fourier domain.
%
% \mansubsecInputData
%
% \begin{description}
% \item[npuls] [REAL SCALAR]: length of the pulsation vector
% \end{description} 
%
% \mansubsecOutputData
%
% \begin{description}
% \item[puls] [REAL VECTOR]: the pulsation vector
% \end{description} 
%
% \mansecExample
%
% \begin{code}
% >> puls5 = yapuls(5)
% >> puls6 = yapuls(6)
% \end{code}
% prints and returns a 5-length, and a 6-length pulsation vector.
%
% \mansecReference
%
% \mansecSeeAlso
%
% vect /cwt.+d$
%
% \mansecLicense
%
% This file is part of YAW Toolbox (Yet Another Wavelet Toolbox)
% You can get it at
% \url{"http://www.fyma.ucl.ac.be/projects/yawtb"}{"yawtb homepage"} 
%
% $Header: /home/cvs/yawtb/tools/misc/yapuls.m,v 1.2 2002-03-26 08:10:25 ljacques Exp $
%
% Copyright (C) 2001-2002, the YAWTB Team (see the file AUTHORS distributed with
% this library) (See the notice at the end of the file.)

if nargin ~=1,
  error('Argument Mismatch - The function requires one input argument');
end

npuls_2   = floor((npuls-1)/2);
puls      = 2*pi/npuls*[ 0:npuls_2  (npuls_2-npuls+1):-1 ];


% This program is free software; you can redistribute it and/or modify
% it under the terms of the GNU General Public License as published by
% the Free Software Foundation; either version 2 of the License, or
% any later version.
%
% This program is distributed in the hope that it will be useful,
% but WITHOUT ANY WARRANTY; without even the implied warranty of
% MERCHANTABILITY or FITNESS FOR A PARTICULAR PURPOSE.  See the
% GNU General Public License for more details.
%
% You should have received a copy of the GNU General Public License
% along with this program; if not, write to the Free Software
% Foundation, Inc., 59 Temple Place, Suite 330, Boston, MA  02111-1307  USA
